# Supplementary material for: Using Combined Methods of Genetic Mapping and Nanopore-Based Sequencing Technology to Analyze the Insertion Positions of G10evo-EPSPS and Cry1Ab/Cry2Aj Transgenes in Maize
Source: Front Plant Sci. 2021 Jul 29;12:690951. doi: 10.3389/fpls.2021.690951 (PMC8358107; doi:10.3389/fpls.2021.690951)
Supplement: Supplementary Data 2 — Nucleotide Basic Local Alignment Search Tool (BLAST) results for the transgenic sequences vis-à-vis the 10 reads. [file Data_Sheet_2.xls]

## Sheet: Table 2
tdnaID	nanoID	idenitfy(%)	idenitfy-len	mismatch	gap	tdna-stat	tdna-end	nano-start	nano-end	evalue	score
tdna	nano5	97.31	11167	35	175	4	11150	13618	24539	0	18715
tdna	nano5	97.77	2016	6	23	7355	9369	13835	15812	0	3437
tdna	nano5	97.09	2025	5	35	226	2248	20854	22826	0	3363
tdna	nano5	99.09	328	0	2	6565	6892	20398	20722	1e-167	586
tdna	nano5	98.47	326	0	4	6892	7217	20078	20398	1e-162	569
tdna	nano5	89.78	225	11	5	1559	1775	15354	15574	8e-75	278
tdna	nano5	89.78	225	11	5	8688	8904	15354	15574	8e-75	278
tdna	nano5	89.33	225	10	6	1779	2000	22148	22361	1e-72	270
tdna	nano5	89.33	225	10	6	8908	9129	22148	22361	1e-72	270
tdna	nano5	89.33	225	11	6	1559	1775	22365	22584	1e-72	270
tdna	nano5	89.33	225	11	6	8688	8904	22365	22584	1e-72	270
tdna	nano5	88.89	225	11	7	1779	2000	15137	15350	6e-71	265
tdna	nano5	88.89	225	11	7	8908	9129	15137	15350	6e-71	265
tdna	nano5	100	71	0	0	6235	6305	24382	24452	7e-31	132
tdna	nano5	100	70	0	0	10990	11059	19754	19823	2e-30	130
tdna	nano8	96.94	11166	45	205	4	11150	26455	15568	0	18450
tdna	nano8	97.77	2016	3	26	7355	9369	26240	24266	0	3435
tdna	nano8	96.99	2026	6	34	226	2248	19245	17272	0	3352
tdna	nano8	98.16	326	1	3	6892	7217	20014	19694	6e-161	564
tdna	nano8	97.26	328	0	5	6565	6892	19694	19376	6e-156	547
tdna	nano8	89.33	225	11	6	8908	9129	24939	24725	1e-72	270
tdna	nano8	89.33	225	11	6	1779	2000	24939	24725	1e-72	270
tdna	nano8	89.19	222	14	8	8688	8904	17732	17516	5e-72	268
tdna	nano8	89.19	222	14	8	1559	1775	17732	17516	5e-72	268
tdna	nano8	89.33	225	9	9	8908	9129	17948	17736	5e-72	268
tdna	nano8	89.33	225	9	9	1779	2000	17948	17736	5e-72	268
tdna	nano8	88	225	11	7	8688	8904	24721	24505	5e-67	252
tdna	nano8	88	225	11	7	1559	1775	24721	24505	5e-67	252
tdna	nano8	100	71	0	0	6235	6305	15723	15653	7e-31	132
tdna	nano8	100	70	0	0	10990	11059	20337	20268	2e-30	130
tdna	nano4	96.73	11164	34	197	2	11150	10213	21060	0	18288
tdna	nano4	97.62	2017	2	30	7355	9369	10429	12401	0	3417
tdna	nano4	94.57	2025	4	43	226	2248	17428	19348	0	3033
tdna	nano4	98.48	328	0	3	6565	6892	16972	17294	9e-164	573
tdna	nano4	97.55	326	1	6	6892	7217	16654	16972	4e-157	551
tdna	nano4	89.78	225	11	5	1559	1775	11944	12164	8e-75	278
tdna	nano4	89.78	225	11	5	8688	8904	11944	12164	8e-75	278
tdna	nano4	88.89	225	11	7	1559	1775	18889	19107	6e-71	265
tdna	nano4	88.44	225	11	7	1779	2000	11728	11940	1e-68	257
tdna	nano4	88.44	225	11	7	8908	9129	11728	11940	1e-68	257
tdna	nano4	88.39	224	11	7	1779	2000	18675	18885	4e-68	255
tdna	nano4	88.39	224	11	7	8908	9129	18675	18885	4e-68	255
tdna	nano4	100	70	0	0	10990	11059	16329	16398	2e-30	130
tdna	nano4	100	69	0	0	6237	6305	20906	20974	9e-30	128
tdna	nano6	96.62	11169	63	219	11	11150	22783	11900	0	18247
tdna	nano6	97.08	2019	10	32	7355	9369	22573	20600	0	3356
tdna	nano6	96.5	2026	6	41	226	2248	15566	13603	0	3288
tdna	nano6	98.48	328	0	4	6565	6892	16019	15697	9e-164	573
tdna	nano6	96.93	326	2	6	6892	7217	16336	16019	9e-154	540
tdna	nano6	89.33	225	10	6	8688	8904	21056	20838	1e-72	270
tdna	nano6	89.33	225	10	6	1559	1775	21056	20838	1e-72	270
tdna	nano6	89.33	225	11	6	8908	9129	21274	21060	1e-72	270
tdna	nano6	89.33	225	11	6	1779	2000	21274	21060	1e-72	270
tdna	nano6	88.89	225	11	7	8688	8904	14058	13840	6e-71	265
tdna	nano6	88.89	225	11	7	1559	1775	14058	13840	6e-71	265
tdna	nano6	88.89	225	10	9	8908	9129	14274	14062	2e-70	263
tdna	nano6	88.89	225	10	9	1779	2000	14274	14062	2e-70	263
tdna	nano6	100	71	0	0	6235	6305	12052	11982	7e-31	132
tdna	nano6	98.67	75	0	1	10990	11063	16659	16585	7e-31	132
tdna	nano9	96.55	11174	65	222	4	11150	14660	3780	0	18207
tdna	nano9	97.13	2018	11	31	7355	9369	14449	12476	0	3362
tdna	nano9	96.31	2030	11	39	226	2248	7455	5483	0	3275
tdna	nano9	98.17	327	1	4	6892	7217	8222	7900	2e-161	566
tdna	nano9	97.56	328	0	6	6565	6892	7900	7581	3e-158	555
tdna	nano9	89.33	225	10	6	8688	8904	5949	5731	1e-72	270
tdna	nano9	89.33	225	10	6	1559	1775	5949	5731	1e-72	270
tdna	nano9	89.33	225	11	6	8688	8904	12934	12715	1e-72	270
tdna	nano9	89.33	225	11	6	1559	1775	12934	12715	1e-72	270
tdna	nano9	88.89	225	13	7	8908	9129	6168	5953	2e-71	267
tdna	nano9	88.89	225	13	7	1779	2000	6168	5953	2e-71	267
tdna	nano9	92.98	171	8	4	8962	9129	13107	12938	2e-65	246
tdna	nano9	92.98	171	8	4	1833	2000	13107	12938	2e-65	246
tdna	nano9	100	71	0	0	6235	6305	3934	3864	7e-31	132
tdna	nano9	100	70	0	0	10990	11059	8543	8474	2e-30	130
tdna	nano3	96.56	11151	54	228	23	11150	33900	23057	0	18161
tdna	nano3	96.93	2017	10	33	7355	9369	33707	31741	0	3334
tdna	nano3	96.54	2025	6	38	226	2248	26710	24748	0	3293
tdna	nano3	98.77	326	0	3	6892	7217	27484	27163	7e-165	577
tdna	nano3	98.17	328	0	5	6565	6892	27163	26842	4e-162	568
tdna	nano3	89.78	225	11	5	8908	9129	25425	25210	8e-75	278
tdna	nano3	89.78	225	11	5	1779	2000	25425	25210	8e-75	278
tdna	nano3	89.33	225	10	6	8688	8904	32195	31977	1e-72	270
tdna	nano3	89.33	225	10	6	1559	1775	32195	31977	1e-72	270
tdna	nano3	89.33	225	11	6	8908	9129	32413	32199	1e-72	270
tdna	nano3	89.33	225	11	6	1779	2000	32413	32199	1e-72	270
tdna	nano3	88.44	225	10	10	8688	8904	25206	24990	1e-68	257
tdna	nano3	88.44	225	10	10	1559	1775	25206	24990	1e-68	257
tdna	nano3	100	71	0	0	6235	6305	23210	23140	7e-31	132
tdna	nano3	100	70	0	0	10990	11059	27807	27738	2e-30	130
tdna	nano1	96.46	11173	61	225	6	11150	41788	30923	0	18129
tdna	nano1	96.54	2026	7	42	226	2248	34586	32621	0	3295
tdna	nano1	96.48	2019	11	37	7355	9369	41576	39614	0	3280
tdna	nano1	97.85	326	0	6	6892	7217	35350	35032	9e-159	556
tdna	nano1	96.34	328	0	7	6565	6892	35032	34717	2e-150	529
tdna	nano1	89.78	225	9	6	8908	9129	33296	33083	3e-74	276
tdna	nano1	89.78	225	9	6	1779	2000	33296	33083	3e-74	276
tdna	nano1	88.74	222	14	9	8688	8904	33079	32864	8e-70	261
tdna	nano1	88.74	222	14	9	1559	1775	33079	32864	8e-70	261
tdna	nano1	88.44	225	11	7	8908	9129	40279	40067	1e-68	257
tdna	nano1	88.44	225	11	7	1779	2000	40279	40067	1e-68	257
tdna	nano1	88.29	222	15	8	8688	8904	40063	39848	4e-68	255
tdna	nano1	88.29	222	15	8	1559	1775	40063	39848	4e-68	255
tdna	nano1	100	71	0	0	6235	6305	31075	31005	7e-31	132
tdna	nano1	100	70	0	0	10990	11059	35674	35605	2e-30	130
tdna	nano2	96.42	11181	60	236	3	11150	10961	21834	0	18118
tdna	nano2	96.83	2016	8	40	7355	9369	11180	13140	0	3317
tdna	nano2	95.76	2026	10	44	226	2248	18160	20112	0	3195
tdna	nano2	97.26	328	1	5	6892	7217	17387	17708	2e-156	549
tdna	nano2	95.76	330	1	9	6565	6892	17708	18026	1e-147	520
tdna	nano2	89.33	225	9	7	8908	9129	12470	12682	5e-72	268
tdna	nano2	88.89	225	12	6	1559	1775	12686	12905	6e-71	265
tdna	nano2	88.89	225	12	6	8688	8904	12686	12905	6e-71	265
tdna	nano2	88.44	225	9	8	1779	2000	19443	19653	4e-68	255
tdna	nano2	88.44	225	9	8	8908	9129	19443	19653	4e-68	255
tdna	nano2	98.67	75	0	1	10990	11063	17063	17137	7e-31	132
tdna	nano2	100	71	0	0	6235	6305	21677	21747	7e-31	132
tdna	nano7	96.29	11184	79	234	4	11150	33079	22195	0	18044
tdna	nano7	96.84	2023	9	35	7355	9369	32870	30895	0	3330
tdna	nano7	96.75	2029	9	41	226	2248	25867	23890	0	3328
tdna	nano7	98.48	328	0	4	6565	6892	26322	26000	9e-164	573
tdna	nano7	98.16	326	1	4	6892	7217	26642	26322	6e-161	564
tdna	nano7	89.33	225	10	6	8688	8904	31351	31133	1e-72	270
tdna	nano7	89.33	225	10	6	1559	1775	31351	31133	1e-72	270
tdna	nano7	89.33	225	11	6	8908	9129	31569	31355	1e-72	270
tdna	nano7	89.33	225	11	6	1779	2000	31569	31355	1e-72	270
tdna	nano7	88.89	225	12	8	8908	9129	24570	24356	6e-71	265
tdna	nano7	88.89	225	12	8	1779	2000	24570	24356	6e-71	265
tdna	nano7	88.89	225	10	7	8688	8904	24352	24135	2e-70	263
tdna	nano7	88.89	225	10	7	1559	1775	24352	24135	2e-70	263
tdna	nano7	100	71	0	0	6235	6305	22351	22281	7e-31	132
tdna	nano7	100	70	0	0	10990	11059	26968	26899	2e-30	130
tdna	nano10	97.19	7692	48	120	4	7672	7547	1	0	12853
tdna	nano10	97.37	2017	9	31	7355	9369	7331	5357	0	3391
tdna	nano10	98.49	331	0	3	6565	6892	776	448	2e-165	579
tdna	nano10	96.04	328	3	7	6891	7217	1094	776	3e-149	525
tdna	nano10	87.61	331	14	16	226	543	317	1	3e-99	359
tdna	nano10	89.78	225	11	5	8688	8904	5816	5596	8e-75	278
tdna	nano10	89.78	225	11	5	1559	1775	5816	5596	8e-75	278
tdna	nano10	89.33	225	11	6	8908	9129	6034	5820	1e-72	270
tdna	nano10	89.33	225	11	6	1779	2000	6034	5820	1e-72	270
tdna	nano10	100	70	0	0	10990	11059	1414	1345	2e-30	130
